# Supplementary material for: Efficient perovskite LEDs with tailored atomic layer number emission at fixed wavelengths
Source: Sci Adv. 2025 Feb 14;11(7):eadp9595. doi: 10.1126/sciadv.adp9595 (PMC11827643; doi:10.1126/sciadv.adp9595)
Supplement: Supplementary file 3 — Data S1 [file sciadv.adp9595_data_s1.zip]

Archive with 1 entries (1 files):
- adp9595_data_s1.xlsx
