# Supplementary material for: Efficient perovskite LEDs with tailored atomic layer number emission at fixed wavelengths
Source: Sci Adv. 2025 Feb 14;11(7):eadp9595. doi: 10.1126/sciadv.adp9595 (PMC11827643; doi:10.1126/sciadv.adp9595)
Supplement: Supplementary file 3 — Data S1 [file sciadv.adp9595_data_s1.zip › adp9595_data_s1.xlsx]

## Sheet: Sheet1
#1-n-BuOH-26.7%			#2-n-BuOH-25.4%			#3-n-BuOH-25.4%			#4-n-BuOH-25.1%			#5-n-BuOH-21.1%				#6-EtOH(n=5)_26.8%			#7-EtOH(n=5)_25.9%				#8-EtOH(n=5)_22.6%			#9-EtOH(n=5)_26.7%			#10-EtOH(n=5)_25.6%
Curent density (mA/cm2)	EQE (%)	Luminance (cd/m2)	Curent density (mA/cm2)	EQE (%)	Luminance (cd/m2)	Curent density (mA/cm2)	EQE (%)	Luminance (cd/m2)	Curent density (mA/cm2)	EQE (%)	Luminance (cd/m2)	Curent density (mA/cm2)	EQE (%)	Luminance (cd/m2)		Curent density (A/cm2)	EQE (%)	Luminance (cd/m2)	Curent density (mA/cm2)	EQE (%)	Luminance (cd/m2)		Curent density (mA/cm2)	EQE (%)	Luminance (cd/m2)	Curent density (mA/cm2)	EQE (%)	Luminance (cd/m2)	Curent density (A/cm2)	EQE (%)	Luminance (cd/m2)
0.000896394	20.5471	0.14631	0.00082371	5.04648	0.03287	0.00087835	8.92085	0.06195	0.00166	23.8149	0.31249	0.0015	19.109	0.22789		0.00148	16.0797	0.07309	0.00113	24.0239	0.08369		0.00191	8.00166	0.04714	0.000813853	7.48879	0.01881	0.00429	23.6445	0.31325
0.00215	22.4642	0.38394	0.00186	12.1341	0.17804	0.00188	17.7483	0.26389	0.00262	23.9865	0.4968	0.00398	17.3717	0.54975		0.00207	25.3583	0.16163	0.00228	23.6087	0.16625		0.00265	17.4609	0.14281	0.0015	21.0354	0.0972	0.00559	22.3832	0.38642
0.00435	26.0243	0.89878	0.00373	21.2334	0.62612	0.00368	25.8573	0.75259	0.00386	24.537	0.74818	0.00925	19.6514	1.44441		0.00283	22.8293	0.19853	0.0039	26.2686	0.31606		0.00361	19.3746	0.21569	0.00248	21.6997	0.16624	0.00719	25.3191	0.56193
0.0073	26.7076	1.54819	0.00631	23.1483	1.15545	0.00612	25.3183	1.22502	0.0054	27.5793	1.17714	0.01747	18.7393	2.60001		0.00377	26.8176	0.31115	0.00599	25.3881	0.46946		0.00478	22.5903	0.33312	0.0038	24.836	0.29127	0.00911	25.6461	0.72102
0.01094	25.727	2.23674	0.0096	24.965	1.89537	0.00913	25.9178	1.8704	0.00728	24.575	1.41462	0.01043	18.4635	1.5297		0.00492	25.3	0.38275	0.00856	25.6314	0.67706		0.00624	21.1611	0.40744	0.00546	25.4351	0.42866	0.0114	24.6761	0.86799
0.01525	25.2322	3.05582	0.01366	24.0609	2.5993	0.01267	26.1442	2.61809	0.00951	24.7696	1.86136	0.01255	21.0962	2.10369		0.00629	26.3647	0.51011	0.01164	24.6021	0.88367		0.008	19.7796	0.48867	0.0075	24.9233	0.57725	0.01407	25.3615	1.10152
0.02023	24.8677	3.99543	0.01859	25.3733	3.72875	0.01674	24.9166	3.29798	0.0121	25.0996	2.40025	0.05904	18.6751	8.75808		0.00789	26.2622	0.6374	0.01515	25.4436	1.18961		0.01015	20.739	0.64945	0.00995	26.6779	0.81966	0.01716	24.0624	1.27471
0.02592	24.2836	5.00091	0.02446	23.9611	4.63491	0.02135	25.0053	4.22027	0.01505	24.0601	2.86177	0.07737	18.7203	11.506		0.00974	26.0468	0.7799	0.0192	25.4014	1.50501		0.01265	21.2498	0.82989	0.01279	26.1947	1.03428	0.02071	23.8108	1.52217
0.03235	24.1873	6.21564	0.03138	23.2881	5.77871	0.02662	24.5855	5.17483	0.01841	23.6696	3.44473	0.09905	18.4516	14.5187		0.01184	24.6752	0.89826	0.02385	24.0031	1.76656		0.01569	20.8399	1.00906	0.01602	24.5528	1.21431	0.02474	24.4146	1.86385
0.03953	23.4803	7.37422	0.03919	23.0557	7.14385	0.03251	24	6.16912	0.0222	23.2521	4.07981	0.12425	18.1843	17.9484		0.01421	25.2936	1.10493	0.02909	25.8609	2.32158		0.01913	21.639	1.27787	0.01974	26.4123	1.60943	0.02926	24.2365	2.18871
0.04764	23.0625	8.72711	0.04831	23.2799	8.89164	0.03919	23.5985	7.31261	0.02654	23.4906	4.92713	0.15348	17.9261	21.8558		0.01688	25.4692	1.32193	0.03505	24.3508	2.63431		0.02307	21.0838	1.50119	0.02404	26.1793	1.94212	0.03427	23.6432	2.50069
0.05681	22.3946	10.1057	0.0586	22.8721	10.5976	0.04678	23.136	8.55693	0.03145	22.551	5.60612	0.18728	17.6221	26.2173		0.01989	24.6869	1.50997	0.04182	24.0941	3.10995		0.02751	20.7208	1.75944	0.02892	25.2237	2.25154	0.03985	23.5064	2.89082
0.06711	21.8725	11.6613	0.07026	22.1559	12.3088	0.05535	22.6759	9.92446	0.03702	22.1306	6.47629	0.22603	17.3709	31.1903		0.02319	25.0075	1.78319	0.04954	23.3709	3.5733		0.03242	20.9249	2.09358	0.03452	24.9469	2.6578	0.04597	23.4522	3.32748
0.07876	21.3848	13.3798	0.08349	21.7493	14.3567	0.06503	22.0534	11.3398	0.04338	21.9725	7.53391	0.27079	17.0815	36.7444		0.02709	24.6993	2.0578	0.05825	22.6498	4.0721		0.03825	20.592	2.43109	0.04086	24.6802	3.11244	0.05277	23.1304	3.76745
0.09185	20.9404	15.279	0.09833	21.1553	16.4475	0.07589	21.507	12.9046	0.05057	21.4989	8.59422	0.32131	16.8217	42.9362		0.03134	24.2992	2.34199	0.06813	22.4416	4.71902		0.04637	19.4021	2.7766	0.0481	24.1392	3.58322	0.0603	22.7867	4.24061
0.10656	20.5154	17.3662	0.11512	20.7419	18.8804	0.08817	21.026	14.658	0.05876	21.2759	9.8823	0.37882	16.5322	49.7512		0.0362	24.506	2.72788	0.07924	21.7506	5.31976		0.05086	20.4604	3.2117	0.05627	23.7127	4.11828	0.06861	22.6258	4.79082
0.123	20.0285	19.5701	0.13395	20.373	21.5768	0.10188	20.6654	16.6474	0.06802	20.6746	11.1151	0.44399	16.2416	57.2842		0.04159	24.3424	3.11343	0.09179	21.4507	6.07704		0.05883	20.0003	3.6313	0.06555	23.2918	4.71229	0.07782	22.2928	5.35449
0.14148	19.5939	22.0214	0.15516	19.9723	24.5019	0.11743	20.1447	18.7034	0.0785	20.4042	12.6598	0.5171	15.9498	65.5184		0.04762	24.1262	3.5331	0.10584	20.8197	6.80113		0.06783	19.4667	4.07504	0.07599	22.9209	5.3754	0.08785	22.3848	6.06924
0.16208	19.1423	24.6459	0.17877	19.4724	27.524	0.1345	19.7153	20.9662	0.09039	19.9691	14.2674	0.59923	15.6318	74.4114		0.05432	24.1152	4.02807	0.12164	20.2958	7.61933		0.07748	19.2996	4.61522	0.08774	22.526	6.09995	0.09899	22.4666	6.86424
0.18489	18.6782	27.4338	0.20526	19.0271	30.8801	0.15369	19.3036	23.4573	0.10379	19.6539	16.1245	0.69108	15.3594	84.3218		0.0618	23.8961	4.54138	0.13933	20.0124	8.6059		0.08791	18.9975	5.15446	0.10098	22.0751	6.88021	0.11122	21.9804	7.54511
0.21048	18.1897	30.4145	0.23516	18.7097	34.7875	0.17512	18.7881	26.015	0.11899	19.236	18.0922	0.79305	15.0686	94.9308		0.07008	23.7757	5.1239	0.15887	19.4886	9.55609		0.10063	18.5282	5.75428	0.1158	21.6983	7.75469	0.1246	21.3548	8.21252
0.23904	17.7996	33.8004	0.26832	18.2274	38.6699	0.19896	18.424	28.9827	0.13608	18.936	20.3677	0.90656	14.7771	106.42		0.07925	23.6526	5.76422	0.18046	19.0254	10.5966		0.11378	18.3952	6.45993	0.13242	21.3644	8.7318	0.13936	21.1337	9.09026
0.27082	17.399	37.4319	0.30558	17.8585	43.1479	0.22557	18.031	32.1586	0.15542	18.6378	22.8965	1.03432	14.4875	119.037		0.08943	23.3393	6.41875	0.20498	18.6802	11.8182		0.12852	18.157	7.2019	0.15091	20.931	9.7489	0.15548	20.654	9.9109
0.30601	17.023	41.3814	0.34683	17.493	47.9708	0.25544	17.5321	35.4094	0.17737	18.2117	25.5332	1.17026	14.2371	132.354		0.10064	23.0939	7.14702	0.23259	18.294	13.1326		0.14502	17.9993	8.05643	0.17145	20.5489	10.8734	0.17305	20.0703	10.7194
0.34514	16.6232	45.5774	0.39289	17.1517	53.2814	0.28876	17.104	39.0505	0.20211	17.8386	28.4978	1.32508	13.9201	146.527		0.11308	22.9502	7.98095	0.26309	17.8901	14.5264		0.16427	17.6638	8.95528	0.19429	20.1425	12.0783	0.19222	19.7823	11.7358
0.3885	16.0693	49.5936	0.44424	16.6967	58.6464	0.32426	16.7789	43.0182	0.22974	17.508	31.793	1.49412	13.6448	161.952		0.12676	22.6782	8.84011	0.2969		22.5233		0.18343	17.4616	9.88553	0.21972	19.6978	13.3577	0.21327	19.5235	12.8507
0.4364	15.7151	54.4796	0.50081	16.2979	64.5361	0.36493	16.3673	47.2267	0.26058	17.1951	35.4174	1.6797	13.3733	178.444		0.14186	22.5048	9.81776	0.33451	17.1546	17.7109		0.20497	17.2063	10.8851	0.2483	19.293	14.7851	0.23631	19.1562	13.9713
0.4894	15.378	59.7864	0.56364	15.9947	71.2811	0.40982	15.9622	51.7228	0.29529	16.8027	39.2191	1.88499	13.1098	196.309		0.15843	22.2444	10.8375	0.376	16.6959	19.3753		0.22925	16.8876	11.9489	0.27976	18.9472	16.3601	0.26139	18.8218	15.1845
0.54767	15.0289	65.3859	0.63292	15.6084	78.11	0.46388	15.4239	56.5711	0.33409	16.4411	43.4164	2.10643	12.8102	214.357		0.17662	22.0465	11.9747	0.42215	16.3208	21.2643		0.25606	16.7928	13.2712	0.31477	18.603	18.0728	0.28875	18.5029	16.4896
0.61212	14.7032	71.4958	0.71007	15.2129	85.4102	0.5128	15.2277	61.7416	0.37768	16.114	48.1054	2.34577	12.5728	234.29		0.19691	21.7397	13.164	0.47302	15.9885	23.342		0.28648	16.4391	14.5353	0.35339	18.2722	19.9292	0.31839	18.194	17.8787
0.68318	14.3338	77.7917	0.79454	14.8978	93.5913	0.57258	14.88	67.3645	0.42629	15.7643	53.1178	2.60374	12.3524	255.496		0.21873	21.5378	14.4871	0.52939	15.6037	25.4947		0.32384	15.9589	15.9509	0.39626	17.893	21.8832	0.35074	17.8772	19.352
0.76125	13.9742	84.5061	0.88794	14.5466	102.127	0.63889	14.5054	73.2749	0.4806	15.4103	58.5405	2.88371	12.0708	276.517		0.24293	21.3103	15.9197	0.59154	15.2371	27.8185		0.35527	15.9057	17.4403	0.44344	17.5387	24.0041	0.38572	17.5536	20.8969
0.84724	13.637	91.7824	0.9907	14.1806	111.079	0.71166	14.14	79.5647	0.5414	15.0725	64.5016	3.1917	11.8655	300.845		0.26928	21.0636	17.4427	0.65996	14.8979	30.3455		0.39403	15.6873	19.0779	0.49559	17.1792	26.2769	0.4238	17.2224	22.5271
0.94153	13.3035	99.5031	1.10322	13.8296	120.634	0.79195	13.7993	86.4076	0.60905	14.7415	70.9676	3.51937	11.6505	325.719		0.29844	20.7954	19.0854	0.73589	14.5377	33.0185		0.44033	15.2635	20.7437	0.55349	16.8445	28.7748	0.46494	16.9058	24.2592
1.04559	12.9775	107.792	1.22759	13.505	131.082	0.88123	13.4361	93.6181	0.68472	14.4071	77.9742	3.88198	11.4017	351.606		0.32999	20.5626	20.8667	0.81885	14.2041	35.8975		0.48438	15.1497	22.6484	0.61718	16.5131	31.4547	0.50969	16.6234	26.1501
1.15959	12.6472	116.502	1.36356	13.1728	142.02	0.97724	13.1159	101.343	0.76865	14.0437	85.325	4.26578	11.1845	379.007		0.36497	20.2852	22.767	0.91104	13.8697	38.9989		0.53911	14.8323	24.6795	0.68786	16.1847	34.3601	0.55798	16.3148	28.0962
1.28507	12.3309	125.88	1.51332	12.8229	153.431	1.08637	12.7428	109.455	0.86235	13.7006	93.3874	4.70267	10.9191	407.911		0.40289	20.0501	24.841	1.01217	13.5323	42.2741		0.59423	14.6407	26.8512	0.76571	15.8653	37.4941	0.61033	16.0189	30.1748
1.42288	12.0188	135.851	1.67929	12.4909	165.85	1.21162	12.3355	118.174	0.96621	13.3654	102.075	5.16331	10.6968	438.752		0.44417	19.7859	27.0258	1.12393	13.2043	45.8037		0.65539	14.4077	29.1435	0.85241	15.5347	40.8696	0.66695	15.7269	32.3734
1.57671	11.6937	146.466	1.85817	12.1774	178.911	1.34105	12.0259	127.515	1.08232	13.0271	111.447	5.62273	10.5006	469.024		0.48977	19.5105	29.3857	1.2463	12.8898	49.5812		0.73066	13.9767	31.5186	0.94798	15.2121	44.5078	0.72818	15.4193	34.654
1.74259	11.4001	157.811	2.05461	11.8611	192.686	1.47233	11.805	137.425	1.21074	12.6881	121.426	6.10401	10.3431	501.532		0.53911	19.2479	31.9103	1.38128	12.575	53.6091		0.80828	13.6699	34.1016	1.05433	14.8864	48.4409	0.79442	15.1231	37.0799
1.92666	11.1064	169.986	2.27025	11.5426	207.192	1.63348	11.4636	148.058	1.35382	12.3469	132.124	6.62563	10.1162	532.45		0.59342	18.9658	34.61	1.53023	12.2692	57.9458		0.88048	13.574	36.8869	1.1722	14.5697	52.7106	0.86558	14.8434	39.6541
2.12713	10.8266	182.946	2.50471	11.2309	222.417	1.80717	11.1569	159.418	1.51317	12.0223	143.794	7.11553	10.0025	565.392		0.65224	18.7135	37.5347	1.69417	11.9645	62.5604		0.96989	13.3306	39.9045	1.3033	14.2548	57.3393	0.94278	14.5586	42.362
2.35644	10.5152	196.837	2.76292	10.9247	238.659	1.99425	10.8832	171.606	1.68999	11.6908	156.168	7.5155	9.81646	586.067		0.71687	18.4393	40.6495	1.87523	11.6682	67.5312		1.0693	13.0586	43.0967	1.44997	13.9367	62.3685	1.03848	14.0962	45.1801
2.60257	10.2421	211.75	3.04524	10.648	256.381	2.2066	10.583	184.64	1.88771	11.3632	169.552	10.2708	9.73527	794.301		0.78743	18.1581	43.9698	2.0761	11.3798	72.9173		1.17739	12.7732	46.4162	1.61384	13.6321	67.9002	1.12884	13.8425	48.2274
2.88914	9.9274	227.844	3.35604	10.3557	274.792	2.44493	10.2798	198.722	2.10687	11.0389	183.835	11.5855	9.24167	850.552		0.86441	17.8931	47.5637	2.29382	11.1123	78.6701		1.29825	12.4769	49.9933	1.79791	13.3016	73.8111	1.22605	13.5831	51.3991
3.18686	9.67852	245.023	3.69758	10.0651	294.26	2.69503	10.0325	213.781	2.35166	10.7242	199.343	12.7009	9.03283	911.367		0.9488	17.5987	51.3486	2.53508	10.8373	84.7932		1.42848	12.1908	53.7472	2.00256	12.9942	80.3125	1.33244	13.3165	54.7632
3.51492	9.43812	263.533	4.07028	9.77717	314.654	2.97695	9.77088	229.986	2.62331	10.4025	215.701	13.8863	8.84	975.153		1.04087	17.3159	55.4258	2.81642	10.5236	91.4765		1.56614	11.9727	57.8723	2.23261	12.6693	87.3	1.44172	13.0992	58.2875
3.87737	9.20316	283.471	4.4788	9.50501	336.597	3.29137	9.56682	248.966	2.92656	10.0874	233.345	15.1787	8.65268	1043.33		1.14202	17.0274	59.7987	3.10764	10.2806	98.6049		1.71872	11.7336	62.2421	2.4912	12.3465	94.9294	1.56887	12.7981	61.9698
4.2815	8.96146	304.796	4.92901	9.22955	359.696	3.64395	9.27063	267.102	3.26511	9.7735	252.239	16.5521	8.47204	1113.98		1.2522	16.7349	64.4418	3.43022	10.0434	106.329		1.88947	11.4726	66.9037	2.78379	12.0156	103.235	1.69724	12.593	65.9664
4.76309	8.65905	327.638	5.42332	8.94889	383.734	4.02752	8.97886	285.927	3.64145	9.46088	272.314	18.0012	8.29642	1186.39		1.37261	16.462	69.4867	3.78884	9.79628	114.556		2.07644	11.1841	71.6753	3.11336	11.6789	112.222	1.83773	12.3687	70.1546
5.2313	8.46862	351.931	5.96722	8.67277	409.191	4.45927	8.71161	307.155	4.06234	9.14483	293.641	19.5203	8.12635	1260.13		1.50388	16.1724	74.7927	4.1822	9.56362	123.446		2.29583	10.8722	77.0382	3.47993	11.3529	121.934	1.99169	12.1222	74.5163
5.78544	8.21953	377.762	6.56493	8.39503	435.762	4.93753	8.44341	329.628	4.53056	8.82981	316.204	21.2721	7.95943	1345.01		1.64797	15.8755	80.4536	4.61846	9.33432	133.054		2.50789	10.6626	82.5316	3.90103	10.9973	132.408	2.15816	11.863	79.0181
6.39253	7.97488	404.978	7.22851	8.11428	463.761	5.48153	8.15917	353.626	5.05249	8.50691	339.736	22.965	7.79696	1422.42		1.80595	15.5808	86.53	5.09775	9.11086	143.346		2.73568	10.4709	88.4095	4.36793	10.6553	143.644	2.33526	11.6409	83.9018
7.07484	7.71478	433.586	7.95201	7.83164	492.409	6.07342	7.88667	378.724	5.63096	8.18721	364.404	24.8567	7.63657	1507.91		1.97797	15.2829	92.9602	5.63012	8.88757	154.436		3.00336	10.2292	94.8194	4.89888	10.2949	155.656	2.52559	11.4297	89.0932
7.89618	7.41223	464.944	8.74188	7.54974	521.835	6.73383	7.60529	404.925	6.27177	7.8669	389.994	26.8502	7.47993	1595.43		2.17292	14.9526	99.9147	6.21883	8.66643	166.34		3.2908	9.99907	101.557	5.4863	9.94564	168.407	2.72715	11.2245	94.4764
8.72631	7.14869	495.555	9.60385	7.26889	551.963	7.48129	7.30287	431.983	6.98364	7.5431	416.386	28.9382	7.33085	1685.23		2.37855	14.6502	107.158	6.85842	8.46389	179.16		3.60533	9.77065	108.722	6.14404	9.59111	181.874	2.94326	11.0211	100.116
9.63856	6.87851	526.673	10.5528	6.97992	582.392	8.30071	7.00165	459.528	7.76713	7.21679	443.067	31.147	7.18134	1776.87		2.60483	14.3488	114.939	7.57161	8.76219	204.762		3.94827	9.53848	116.234	6.88947	9.2245	196.145	3.17991	10.8008	106.003
10.6331	6.60821	558.183	11.5915	6.68827	612.986	9.2153	6.68799	487.306	8.63248	6.89154	470.237	33.4437	7.03227	1868.29		2.85194	14.0411	123.144	8.35385	8.04632	207.459		4.33162	9.30679	124.422	7.71787	8.85797	210.999	3.43775	10.5801	112.256
11.7647	6.30905	589.632	12.7224	6.39368	643.158	10.2206	6.36902	514.688	9.57964	6.56789	497.324	35.7741	6.89632	1959.84		3.12369	13.7299	131.888	9.21892	7.84137	223.111		4.74187	9.09113	133.05	8.63242	8.50245	226.53	3.72212	10.3563	118.972
12.9695	6.02313	620.556	13.9546	6.10052	673.099	11.3216	6.04787	541.385	10.6209	6.24197	524.018	36.6838	7.15232	2084.28		3.41696	13.4262	141.079	10.1666	7.64428	239.861		5.19736	8.86276	142.167	9.65382	8.1399	242.531	4.01555	10.1554	125.861
14.2924	5.73011	650.582	15.2904	5.8088	702.263	12.5352	5.71807	566.733	11.7565	5.9191	550.046	41.0217	6.64177	2164.37		3.73999	13.1119	150.802	11.2098	7.45005	257.754		5.81965	8.52772	153.172	10.7808	7.78611	259.071	4.33013	9.95689	133.068
15.7485	5.42968	679.278	16.7377	5.52053	730.589	13.8651	5.38334	590.163	12.996	5.60237	575.499	43.7176	6.50266	2258.3		4.09411	12.7919	161.051	12.3546	7.25471	276.628		6.39295	8.2916	163.602	12.0228	7.43673	275.954	4.66465	9.77705	140.759
17.5255	5.03765	701.347	18.3035	5.23653	757.834	15.3386	5.03862	611.073	14.3387	5.28866	599.405	46.6639	6.37096	2361.68		4.47987	12.4728	171.83	13.6122	7.06506	296.821		7.01428	8.06524	174.602	13.3834	7.09766	293.176	5.04221	9.56064	148.784
19.192	4.76181	725.983	19.9971	4.95862	784.014	16.915	4.70286	628.972	15.7947	4.98027	621.766	49.8642	6.25116	2476.19		4.90486	12.1418	183.139	14.983	6.87956	318.133		7.68751	7.84865	186.221	14.8767	6.76317	310.531	5.42897	9.36804	156.969
20.9851	4.488	748.166	21.8094	4.68975	808.703	18.6377	4.36535	643.291	17.3747	4.67936	642.642	53.6787	6.10991	2605.38		5.3621	11.8222	194.942	16.4801	6.69662	340.616		8.43242	7.62863	198.54	16.5098	6.43718	328.009	5.84531	9.19184	165.828
22.9064	4.21979	767.862	23.7548	4.43034	832.117	20.4864	4.03613	653.773	19.0764	4.38622	661.379	58.1592	5.96937	2757.92		5.86471	11.4953	207.319	18.1284	6.51375	364.451		9.2518	7.40727	211.511	18.292	6.12146	345.593	6.29574	9.01009	175.075
24.9836	3.95468	784.877	25.8452	4.18088	854.367	22.476	3.71591	660.359	20.9135	4.10064	677.865	62.4396	5.84235	2897.89		6.40787	11.1703	220.115	19.9103	6.33701	389.412		10.1504	7.18892	225.214	20.2103	5.82155	363.128	6.76929	8.83798	184.648
27.2044	3.69723	799.006	28.0727	3.94392	875.403	24.6005	3.4068	662.653	22.8874	3.82448	691.883	67.0627	5.69817	3035.65		7.00647	10.8319	233.386	21.858	6.16142	415.66		11.131	6.97056	239.47	22.3033	5.52864	380.57	7.27871	8.65928	194.529
29.562	3.44958	810.092	30.4737	3.71527	895.182	26.8958	3.10708	660.744	25.0047	3.55974	703.564	71.2328	5.56952	3151.61		7.65627	10.4952	247.103	23.9695	5.99028	443.155		12.2126	6.74655	254.296	24.5931	5.24176	397.867	7.8054	8.49882	204.74
32.0907	3.20902	818.064	33.0186	3.49994	913.726	29.3052	2.82571	654.741	27.2698	3.30365	712.1	75.4875	5.44056	3262.52		8.35044	10.1703	261.164	26.2837	5.81841	471.996		13.3939	6.52886	269.894	27.1003	4.96291	415.106	8.38759	8.32092	215.406
34.9965	2.90531	807.703	35.7439	3.29477	931.157	31.8659	2.56054	645.14	29.6957	3.05993	718.238	79.7386	5.31556	3367.07		9.1098	9.83849	275.619	28.8048	5.64718	502.048		14.6848	6.30819	285.905	29.7364	4.70661	431.961	9.03684	8.15212	227.371
37.8066	2.69833	810.396	38.6356	3.09952	946.842	34.5794	2.31116	631.893	32.2937	2.82574	721.296	82.2072	5.26305	3437.02		9.94566	9.49108	290.282	31.4796	5.48959	533.356		16.1263	6.07922	302.574	32.5502	4.46518	448.582	9.70939	7.98037	239.146
40.7956	2.49892	809.841	41.7107	2.91807	962.362	37.4503	2.07841	615.437	35.0601	2.60221	721.141	89.0393	5.11112	3615.2		10.827	9.16314	305.088	34.3884	5.33123	565.833		17.6709	5.86269	319.745	35.6156	4.2295	464.919	10.388	7.80915	250.371
43.9762	2.30921	806.709	45.005	2.74246	975.882	40.4796	1.8622	596.016	38.0193	2.38908	717.958	95.3959	4.96732	3764.32		11.7923	8.82353	319.972	37.5477	5.17561	599.782		19.3517	5.647	337.277	38.9083	4.00316	480.721	11.1282	7.64977	262.737
47.3356	2.12795	800.175	48.4851	2.57822	988.38	43.6602	1.66296	574.068	41.166	2.18658	711.487	104.11	4.83972	4002.64		12.8338	8.48465	334.857	40.9762	5.01873	634.707		21.1943	5.42872	355.112	42.4252	3.78853	496.069	11.905	7.52284	276.414
50.9204	1.95529	790.93	52.1869	2.4228	999.712	47.0273	1.47932	550.057	44.5207	1.99387	701.654	112.32	4.64778	4147.02		13.9564	8.14499	349.57	44.5956	4.87414	670.87		23.2004	5.21121	373.149	46.2226	3.5805	510.795	12.8555	7.32198	290.514
54.6919	1.79234	778.713	56.1203	2.27493	1009.45	50.552	1.31127	524.116	48.0817	1.81247	688.836	120.398	4.52265	4325.61		15.1664	7.80223	363.891	48.6523	4.71803	708.455		25.4024	4.99298	391.456	50.2388	3.38605	525.026	13.7894	7.18088	305.613
58.6911	1.63863	763.988	60.3151	2.13311	1017.27	54.2863	1.15807	497.073	51.8637	1.64026	672.419					16.527	7.42573	377.403	52.8825	4.57576	746.833		27.7586	4.78249	409.732	54.5396	3.19798	538.315	14.8495	7.02717	322.064
62.9295	1.49208	745.899	64.7493	2.00133	1024.59	58.1803	1.0181	468.343	55.8938	1.4785	653.205					17.9364	7.07712	390.357	57.4799	4.43161	786.188		30.3197	4.57323	427.953	59.071	3.02036	550.657	16.1562	6.83342	340.742
67.415	1.35419	725.223	69.4628	1.8743	1029.41	62.2896	0.89062	438.638	60.1543	1.32625	630.602					19.4673	6.72702	402.717	62.3799	4.29338	826.593		33.0859	4.36402	445.633	63.9536	2.84699	561.952	17.3175	6.69316	357.738
72.1554	1.22469	701.989	74.4862	1.75336	1032.63	66.6155	0.77602	408.739	64.676	1.18432	605.45					21.0832	6.38556	414.006	67.6942	4.15346	867.78		36.0737	4.15733	462.865	69.1647	2.68303	572.741	18.5762	6.53458	374.647
77.1659	1.10292	676.09	79.8599	1.62879	1028.47	71.1362	0.67217	378.065	69.4531	1.05174	577.382					22.8174	6.04046	423.845	73.3503	4.01872	909.784		39.2946	3.95127	479.201	74.8729	2.52214	582.831	19.8318	6.38888	391.053
82.4639	0.9897	648.338	85.5044	1.52281	1029.51	75.9414	0.57853	347.378	74.5247	0.92959	547.589					24.7038	5.69015	432.274	79.4621	3.88193	952.042		42.7662	3.74666	494.531	81.0931	2.3625	591.295	21.5892	6.20304	413.324
88.0558	0.88356	618.057	91.4978	1.41982	1027.17	80.9591	0.49498	316.85	79.8644	0.81671	515.568					26.6927	5.3463	438.851	85.9975	3.74791	994.77		46.5504	3.53968	508.552	87.6239	2.21051	597.809	24.0265	5.99184	444.323
94.0262	0.78463	586.067	97.895	1.32134	1022.75	86.2552	0.42076	286.957	85.6482	0.67292	455.56					28.8558	4.99893	443.59	92.9952	3.6145	1037.43		50.5821	3.33508	520.657	94.7602	2.0619	603.035	25.7791	5.83464	464.226
100.301	0.69328	552.395	104.695	1.22706	1015.75	91.8791	0.35484	257.779	91.5376	0.586	423.995					31.129	4.65618	445.725	100.282	3.48871	1079.78		54.9499	3.12851	530.583	102.444	1.91737	606.236	27.6682	5.67552	484.657
106.981	0.60916	517.691	111.947	1.13707	1006.46	97.792	0.29745	229.99	97.7546	0.50562	390.688					33.6173	4.30862	445.423	107.799	3.35697	1116.89		59.6301	2.92108	537.597	111.376	1.73205	595.387	29.6127	5.52652	505.101
114.101	0.53125	481.532	119.706	1.05097	994.726	104.096	0.24582	202.326	104.35	0.43378	357.787					36.2302	3.97019	442.337	111.425	3.2596	1120.97		64.6663	2.71347	541.567	120.328	1.59539	592.488	31.6971	5.37501	525.832
121.712	0.4603	445.051	127.987	0.96888	980.465	110.878	0.2034	178.316	111.298	0.36914	324.744					39.015	3.63576	436.212	118.06	3.13434	1142.09		70.0684	2.50473	541.666	130.084	1.46119	586.65	33.8652	5.23308	546.965
129.917	0.39568	408.364	136.902	0.88995	963.325	118.166	0.16662	155.677	118.674	0.31149	292.187					41.9911	3.30457	426.721	127.466	3.00561	1182.43		75.9004	2.29386	537.352	140.702	1.32748	576.466	36.1699	5.0906	568.283
138.784	0.33706	371.609	146.477	0.81471	943.558	126.142	0.13401	133.658	126.481	0.26077	260.7					45.1818	2.97868	413.865	137.825	2.88635	1227.79		82.1238	2.08228	527.784	152.338	1.19392	561.348	38.6143	4.94958	589.881
148.5	0.28423	335.299	156.882	0.74191	920.282	134.99	0.10757	114.808	134.826	0.21691	231.167					48.5766	2.66468	398.055	149.661	2.75496	1272.55		88.8503	1.86931	512.61	164.803	1.06357	540.978	41.1669	4.80978	611.114
159.237	0.2369	299.667	168.184	0.67204	893.665	144.851	0.08552	97.9401	143.747	0.17856	202.882								162.796	2.60952	1311.15		96.0137	1.65971	491.83	178.505	0.93446	514.823	43.8684	4.67357	632.773
171.209	0.19515	265.416	180.596	0.60509	864.013	156.075	0.06734	83.1047	153.386	0.14508	175.902								171.675	2.4638	1305.45		103.695	1.45237	464.82	193.026	0.8093	482.143	46.7478	4.53314	654.046
184.773	0.15851	232.657				168.93	0.05238	69.9643	163.884	0.11615	150.459								174.954	2.45311	1324.62		111.952	1.24864	431.436	209.096	0.68647	443.014	49.7164	4.40198	675.454
200.125	0.12594	200.218				183.816	0.04052	58.8851											225.016	2.15488	1496.53		120.751	1.05197	392.05	225.209	0.58244	404.844	52.9012	4.26836	696.908
217.758	0.09967	172.414																	245.512	1.98228	1502.06		130.16	0.86629	348.006	243.327	0.48597	364.959	56.1707	4.14046	717.805
																			266.87	1.7998	1482.42		140.133	0.69468	300.45				59.6219	4.00899	737.714
																			289.893	1.61648	1446.29		150.921	0.53927	251.193				63.2976	3.88007	758.01
																			314.791	1.43538	1394.56		162.07	0.40504	202.605				67.4108	3.74881	779.958
																			342.003	1.21459	1282.06		173.847	0.2921	156.731				72.0437	3.61168	803.071
																			372.228	0.99956	1148.33		186.55	0.20141	115.965				77.7624	3.42336	821.619
																													80.8065	3.28696	819.765
																													86.4601	3.18226	849.181
																													91.7659	3.04861	863.438
																													97.4818	2.91567	877.224
																													103.553	2.78102	888.819
																													110.093	2.6439	898.366
																													117.52	2.50283	907.802
																													124.585	2.36187	908.179
																													132.504	2.22199	908.694
																													140.683	2.07642	901.578
																													149.403	1.93277	891.227
																													160.5	1.78071	882.098
																													170.88	1.62965	859.476
																													170.18	1.51552	796.011
																													193.146	1.3441	801.247
																													206.364	1.18088	752.119
																													211.449	1.04601	682.633
																													210.295	0.92286	598.984
																													215.781	0.81898	545.428
